# Supplementary material for: A Systematic Analysis of Research on Arcobacter: Public Health Implications from a Food–Environment Interphase Perspective
Source: Foods. 2021 Jul 20;10(7):1673. doi: 10.3390/foods10071673 (PMC8303614; doi:10.3390/foods10071673)
Supplement: Supplementary file 1 [file foods-10-01673-s001.zip]

Archive with 1 entries (1 files):
- foods-1234493-supplementary.pdf
